# Supplementary material for: Sleep Characteristics and Insomnia Severity in Relation to Mediterranean Lifestyle Adherence and Psychosocial Wellbeing: Findings from the MEDIET4ALL International Survey
Source: Eur J Investig Health Psychol Educ. 2026 Jul 2;16(7):96. doi: 10.3390/ejihpe16070096 (PMC13409072; doi:10.3390/ejihpe16070096)
Supplement: Supplementary file 1 [file ejihpe-16-00096-s001.zip]

Archive with 1 entries (1 files):
- ejihpe-4274860-supplementary.pdf
